# Supplementary material for: Nrf2/Bach1 signaling axis: A promising multifaceted therapeutic strategy for Alzheimer's disease
Source: Neurotherapeutics. 2025 Apr 7;22(3):e00586. doi: 10.1016/j.neurot.2025.e00586 (PMC12047509; doi:10.1016/j.neurot.2025.e00586)
Supplement: Multimedia component 1 — Pathways and respective Nrf2-bound gene signatures in the pathophysiology of human Alzheimer's Disease. [file mmc1.xlsx]

## Sheet: Pathways
Pathways positively enriched in control hippocampi
Gene set details	SIZE	ES	NES	NOM p-val	FDR q-val	FWER p-val	RANK AT MAX	LEADING EDGE
GOBP_MESENCHYMAL_CELL_DIFFERENTIATION	19	0.68	1.93	0	0.08	0.089	131	tags=53%, list=19%, signal=63%
GOBP_MESENCHYME_DEVELOPMENT	22	0.62	1.82	0	0.206	0.393	131	tags=50%, list=19%, signal=60%
GOBP_AXON_DEVELOPMENT	31	0.58	1.82	0.001	0.152	0.424	204	tags=58%, list=30%, signal=79%
GOBP_NEURON_DEVELOPMENT	60	0.49	1.78	0	0.175	0.553	193	tags=45%, list=29%, signal=57%
GOBP_CELL_MORPHOGENESIS_INVOLVED_IN_NEURON_DIFFERENTIATION	38	0.54	1.78	0.001	0.148	0.571	189	tags=50%, list=28%, signal=65%
GOBP_CELL_PROJECTION_MORPHOGENESIS	45	0.52	1.76	0.004	0.152	0.641	204	tags=51%, list=30%, signal=68%
GOBP_ENDOMEMBRANE_SYSTEM_ORGANIZATION	27	0.57	1.73	0.003	0.196	0.794	176	tags=56%, list=26%, signal=72%
GOBP_MODIFICATION_DEPENDENT_MACROMOLECULE_CATABOLIC_PROCESS	26	0.56	1.71	0.007	0.211	0.856	203	tags=54%, list=30%, signal=74%
GOBP_PROTEOLYSIS_INVOLVED_IN_PROTEIN_CATABOLIC_PROCESS	28	0.53	1.68	0.003	0.257	0.934	203	tags=54%, list=30%, signal=73%
GOBP_ENDOTHELIAL_CELL_MIGRATION	17	0.6	1.66	0.009	0.26	0.947	92	tags=35%, list=14%, signal=40%
Pathways positively enriched in AD hippocampi
Gene set details	SIZE	ES	NES	NOM p-val	FDR q-val	FWER p-val	RANK AT MAX	LEADING EDGE
GOBP_CYTOKINE_MEDIATED_SIGNALING_PATHWAY	31	-0.56	-2.12	0	0.036	0.025	103	tags=48%, list=15%, signal=54%
GOBP_CYTOKINE_PRODUCTION	66	-0.46	-2.05	0	0.037	0.05	154	tags=53%, list=23%, signal=62%
GOBP_RESPONSE_TO_STEROID_HORMONE	18	-0.64	-2.03	0	0.029	0.06	164	tags=61%, list=24%, signal=79%
GOBP_REGULATION_OF_IMMUNE_EFFECTOR_PROCESS	24	-0.57	-1.99	0	0.035	0.092	154	tags=63%, list=23%, signal=78%
GOBP_T_CELL_ACTIVATION	33	-0.52	-1.98	0	0.034	0.108	175	tags=58%, list=26%, signal=74%
GOBP_REGULATION_OF_HEMOPOIESIS	23	-0.57	-1.98	0	0.029	0.112	105	tags=52%, list=16%, signal=60%
GOBP_NEGATIVE_REGULATION_OF_CYTOKINE_PRODUCTION	26	-0.55	-1.97	0	0.026	0.116	121	tags=58%, list=18%, signal=68%
GOBP_RESPONSE_TO_BACTERIUM	39	-0.48	-1.96	0	0.026	0.128	184	tags=64%, list=27%, signal=83%
GOBP_BIOLOGICAL_PROCESS_INVOLVED_IN_INTERSPECIES_INTERACTION_BETWEEN_ORGANISMS	104	-0.4	-1.96	0	0.025	0.138	175	tags=49%, list=26%, signal=56%
GOBP_RESPONSE_TO_MOLECULE_OF_BACTERIAL_ORIGIN	29	-0.53	-1.93	0	0.027	0.167	175	tags=62%, list=26%, signal=80%

## Sheet: GOBP_Axon_Development
UNQID	NAME	AD_HI_1	AD_HI_2	AD_HI_3	AD_HI_4	AD_HI_5	AD_HI_6	AD_HI_8	AD_HI_7	non_AD_HI_1	non_AD_HI_2	non_AD_HI_3	non_AD_HI_4	non_AD_HI_5	non_AD_HI_6	non_AD_HI_7	non_AD_HI_8	non_AD_HI_9	non_AD_HI_10
row_0	B4GALT6	9.49041	8.88165	8.51735	8.1026	9.36641	9.49594	7.93516	9.76641	9.74794	9.65802	9.8318	9.81085	10.1475	9.09172	10.0767	9.59204	9.56145	10.1022
row_1	VEGFA	8.41064	8.38974	8.40094	8.1246	8.66813	8.64645	8.87023	8.32181	9.00052	8.92003	8.30918	8.8215	8.81498	9.45869	9.10939	8.98776	9.70471	10.1961
row_2	GRM7	8.34445	8.10924	7.84133	8.0038	8.28443	8.41198	7.21162	8.42511	8.62969	8.59742	8.7319	8.78204	8.37771	8.02488	8.75759	8.3006	8.70794	8.87512
row_3	PLXNA1	9.36265	9.34092	8.94826	9.23913	9.41124	9.62029	8.48243	9.22614	9.90995	9.6847	9.34216	9.99975	10.1041	9.33197	9.51332	9.63848	9.67279	10.1441
row_4	MAP6	9.02725	9.01957	8.71968	8.68124	8.68834	8.71549	7.53932	8.93235	9.302	9.32155	9.30362	9.37426	9.15323	8.72587	8.98072	9.09858	8.93326	9.16167
row_5	OLFM1	10.4897	10.5845	9.92413	10.605	10.5373	11.1351	10.1521	10.833	10.9418	10.8733	11.0167	11.4098	11.534	10.8262	11.0885	11.0707	10.914	11.3214
row_6	SEMA4A	8.75057	8.70374	8.43714	8.18933	8.69961	8.58927	8.00976	8.56208	9.45778	8.68571	9.28062	9.44185	9.26077	8.10917	8.62168	9.01514	8.78362	8.76333
row_7	CYFIP2	11.5946	11.1442	11.0126	11.3724	11.307	11.6689	9.95929	11.5516	11.8261	11.9756	11.9543	11.8542	11.8818	11.1596	11.7174	11.9291	11.8296	11.7405
row_8	AFG3L2	8.49753	8.56452	8.38627	8.20603	8.60406	8.60421	7.40324	8.8527	8.5792	8.80054	8.76684	8.75136	8.97755	8.5254	8.69966	8.6146	8.53129	8.71592
row_9	ANK3	10.5796	10.8124	10.678	10.086	10.6447	10.7332	9.34638	10.6333	10.6383	11.1758	10.8042	10.8934	10.7034	10.6129	10.8312	10.7892	10.888	10.7209
row_10	EXT1	8.63622	8.70722	8.52401	8.30287	8.53489	8.7005	8.12074	8.49417	8.49775	8.81366	8.89839	9.17151	8.80831	8.58653	8.88619	8.68801	8.64513	8.72471
row_11	RTN4	11.3567	11.3324	11.3408	11.0006	11.3688	11.4872	10.2168	11.5686	11.5525	11.4209	11.6044	11.6959	11.579	11.527	11.509	11.5524	11.5086	11.5819
row_12	RAB10	10.838	10.6855	10.7823	10.9547	10.8216	10.6855	9.53918	10.8101	10.9093	10.819	10.9949	10.7119	10.8338	11.2643	10.8611	11.1337	10.7597	10.841
row_13	TBCE	8.04431	8.05366	8.04264	7.95943	7.94676	7.79877	6.99254	8.30199	8.00101	8.12671	7.98325	8.14779	7.96295	8.19977	8.10954	8.09641	7.90716	8.22938
row_14	NUMB	9.26965	8.73198	8.93097	9.1818	8.96264	8.90061	8.27328	9.00439	9.19478	9.16021	9.07608	9.07165	8.8881	9.19175	9.05861	9.00492	9.33829	9.08911
row_15	APP	12.4872	12.5323	12.4743	12.1011	12.5218	12.5901	11.5996	12.5866	12.6571	12.7713	12.6659	12.7023	12.6749	12.5737	12.5681	12.5917	12.6159	12.5208
row_16	EPHB2	7.57001	7.73117	7.91352	7.91961	7.70529	7.89095	7.75974	7.68709	7.89095	8.04578	7.86489	8.04945	7.9585	8.22989	7.92387	7.89095	7.84037	7.72027
row_17	EMB	6.82481	6.69457	6.45062	6.55513	6.66385	6.77318	6.54448	6.32641	6.64869	6.68506	6.65732	6.41655	6.73333	6.94518	6.75456	6.5279	7.38232	6.62767
row_18	NUMBL	9.77812	9.54365	9.51267	9.67784	9.53195	9.66152	9.36487	9.60351	9.87508	9.60766	9.73255	9.85743	9.82144	9.46565	9.71096	9.6505	9.69328	9.82767
row_19	ALCAM	10.5014	10.6759	10.8363	9.83761	10.9466	10.0028	9.68307	10.7314	10.4304	10.5209	10.5506	10.1323	10.3668	10.8499	10.5199	10.4042	10.5588	10.1503
row_20	TRAK1	10.1611	9.95249	9.90666	10.2762	9.92815	9.95618	9.05375	9.99238	10.1677	9.76401	9.92009	9.95381	10.028	9.6106	10.0729	9.88191	9.91429	9.96123
row_21	NRP2	8.80284	8.13063	8.22376	9.0222	8.86699	7.95521	7.70003	8.62655	8.3913	8.51317	8.83281	8.21337	7.89397	8.45712	7.90579	8.89245	8.522	8.66705
row_22	RPS6KA5	8.02432	8.28185	8.49851	8.44925	8.45404	8.2846	6.92892	8.31506	7.89004	7.99348	7.85635	8.2017	8.14087	8.18401	8.13409	8.23406	8.15231	8.42489
row_23	TSKU	8.72916	8.41447	8.42324	8.33044	7.90091	8.33256	8.61486	8.30018	8.39444	8.09518	8.5321	8.28396	8.327	8.61053	8.37873	8.36978	7.97116	8.44587
row_24	SEMA4D	9.33921	9.95629	10.6867	9.37179	9.54919	9.32477	8.49022	9.54483	9.44948	9.85919	9.46214	9.12689	9.47212	10.2455	9.44227	9.42315	9.31592	9.06795
row_25	BCL2	8.52155	8.51136	8.59984	8.79751	8.46177	8.2223	8.10877	8.48337	8.39409	8.42243	8.49488	8.46177	8.25264	8.41848	8.29948	8.5738	8.27543	8.60273
row_26	PRKCQ	7.27958	8.02313	8.32729	7.27052	7.72408	7.20484	7.57838	7.54265	7.29109	7.79491	7.39054	7.21139	7.78342	8.23559	7.61031	7.54265	7.5226	7.29365
row_27	CASP3	7.22313	7.11652	7.15067	7.57341	7.44513	7.21076	7.1349	7.55583	7.02895	7.20869	7.39534	7.45582	7.26195	7.3651	7.21457	7.19011	7.11096	7.26057
row_28	SEMA4B	8.45021	8.48811	8.40327	8.74158	8.59913	8.31324	8.02738	8.07248	8.6486	8.11844	8.3282	8.09953	7.87882	8.37556	8.41979	8.48131	8.55951	8.28816
row_29	SPP1	12.6345	12.2833	12.698	11.9557	12.6109	12.2235	12.0352	10.8117	12.5739	12.162	11.1583	9.554	10.6294	13.7527	11.7928	12.2065	12.764	12.1861
row_30	GLI2	7.5981	7.46297	7.56165	7.90128	7.6802	7.66547	7.69507	7.45399	7.65027	7.14954	7.39397	7.2559	7.35558	7.23469	7.14583	7.71239	7.44902	7.70918

## Sheet: GOBP_Neuron_Development
UNQID	NAME	AD_HI_1	AD_HI_2	AD_HI_3	AD_HI_4	AD_HI_5	AD_HI_6	AD_HI_8	AD_HI_7	non_AD_HI_1	non_AD_HI_2	non_AD_HI_3	non_AD_HI_4	non_AD_HI_5	non_AD_HI_6	non_AD_HI_7	non_AD_HI_8	non_AD_HI_9	non_AD_HI_10
row_0	B4GALT6	9.49041	8.88165	8.51735	8.1026	9.36641	9.49594	7.93516	9.76641	9.74794	9.65802	9.8318	9.81085	10.1475	9.09172	10.0767	9.59204	9.56145	10.1022
row_1	FAT3	8.52893	8.10435	8.12385	8.35193	9.01373	9.32344	7.22947	8.83836	9.38108	9.01557	9.23052	9.62648	9.38653	8.52596	9.37154	8.77351	8.91019	9.52731
row_2	VEGFA	8.41064	8.38974	8.40094	8.1246	8.66813	8.64645	8.87023	8.32181	9.00052	8.92003	8.30918	8.8215	8.81498	9.45869	9.10939	8.98776	9.70471	10.1961
row_3	CAMK1D	9.37006	9.37313	8.83093	9.44966	9.41795	10.1321	8.50455	9.52097	9.97885	10.1199	9.65714	10.6529	10.2567	9.61625	9.54205	9.71563	9.99051	10.1656
row_4	GRM7	8.34445	8.10924	7.84133	8.0038	8.28443	8.41198	7.21162	8.42511	8.62969	8.59742	8.7319	8.78204	8.37771	8.02488	8.75759	8.3006	8.70794	8.87512
row_5	PLXNA1	9.36265	9.34092	8.94826	9.23913	9.41124	9.62029	8.48243	9.22614	9.90995	9.6847	9.34216	9.99975	10.1041	9.33197	9.51332	9.63848	9.67279	10.1441
row_6	MAP6	9.02725	9.01957	8.71968	8.68124	8.68834	8.71549	7.53932	8.93235	9.302	9.32155	9.30362	9.37426	9.15323	8.72587	8.98072	9.09858	8.93326	9.16167
row_7	CNTNAP2	10.4114	10.6679	9.99522	9.16076	10.6939	10.7652	8.92641	10.5231	10.7538	10.8871	10.7914	11.0148	10.7467	10.0272	10.4335	10.7125	10.7681	10.7642
row_8	OLFM1	10.4897	10.5845	9.92413	10.605	10.5373	11.1351	10.1521	10.833	10.9418	10.8733	11.0167	11.4098	11.534	10.8262	11.0885	11.0707	10.914	11.3214
row_9	SEMA4A	8.75057	8.70374	8.43714	8.18933	8.69961	8.58927	8.00976	8.56208	9.45778	8.68571	9.28062	9.44185	9.26077	8.10917	8.62168	9.01514	8.78362	8.76333
row_10	CYFIP2	11.5946	11.1442	11.0126	11.3724	11.307	11.6689	9.95929	11.5516	11.8261	11.9756	11.9543	11.8542	11.8818	11.1596	11.7174	11.9291	11.8296	11.7405
row_11	EPB41L3	10.9019	10.4615	10.5968	9.94279	10.7321	10.9837	9.76576	10.7273	10.9917	11.1459	10.8845	11.2124	11.0611	10.8808	10.9479	10.9842	11.106	11.1401
row_12	TANC2	9.60709	9.58719	9.41772	9.05254	9.49441	9.95296	8.30151	9.57142	9.86917	10.0941	9.9641	9.98203	9.85456	9.16703	9.62717	9.78493	9.88531	9.94738
row_13	NCKAP1	10.9069	10.6898	10.3405	10.7432	10.7621	10.9779	9.32187	11.0083	10.8738	11.0849	10.9328	11.2817	11.1406	10.9287	10.8899	11.0109	10.8947	11.2873
row_14	AFG3L2	8.49753	8.56452	8.38627	8.20603	8.60406	8.60421	7.40324	8.8527	8.5792	8.80054	8.76684	8.75136	8.97755	8.5254	8.69966	8.6146	8.53129	8.71592
row_15	LRP8	9.76645	9.70912	9.25262	9.36982	9.51078	9.38229	8.92367	9.62471	9.97218	9.80936	9.98817	9.75228	9.84236	9.62171	9.94511	9.85409	9.47254	9.52618
row_16	ANK3	10.5796	10.8124	10.678	10.086	10.6447	10.7332	9.34638	10.6333	10.6383	11.1758	10.8042	10.8934	10.7034	10.6129	10.8312	10.7892	10.888	10.7209
row_17	EXT1	8.63622	8.70722	8.52401	8.30287	8.53489	8.7005	8.12074	8.49417	8.49775	8.81366	8.89839	9.17151	8.80831	8.58653	8.88619	8.68801	8.64513	8.72471
row_18	RTN4	11.3567	11.3324	11.3408	11.0006	11.3688	11.4872	10.2168	11.5686	11.5525	11.4209	11.6044	11.6959	11.579	11.527	11.509	11.5524	11.5086	11.5819
row_19	TBC1D23	8.55171	8.50017	8.52563	8.40586	8.36347	8.52401	7.81217	8.64103	8.34138	8.53946	8.6059	8.64432	8.57443	8.6994	8.71114	8.57443	8.76015	8.88986
row_20	MAGI2	10.0907	10.3643	10.3153	10.2143	10.0021	10.5095	9.33896	9.79585	10.526	10.3441	10.2303	10.3761	10.2848	10.1936	10.3511	10.1052	10.5309	10.4492
row_21	RAB10	10.838	10.6855	10.7823	10.9547	10.8216	10.6855	9.53918	10.8101	10.9093	10.819	10.9949	10.7119	10.8338	11.2643	10.8611	11.1337	10.7597	10.841
row_22	TBCE	8.04431	8.05366	8.04264	7.95943	7.94676	7.79877	6.99254	8.30199	8.00101	8.12671	7.98325	8.14779	7.96295	8.19977	8.10954	8.09641	7.90716	8.22938
row_23	NUMB	9.26965	8.73198	8.93097	9.1818	8.96264	8.90061	8.27328	9.00439	9.19478	9.16021	9.07608	9.07165	8.8881	9.19175	9.05861	9.00492	9.33829	9.08911
row_24	APP	12.4872	12.5323	12.4743	12.1011	12.5218	12.5901	11.5996	12.5866	12.6571	12.7713	12.6659	12.7023	12.6749	12.5737	12.5681	12.5917	12.6159	12.5208
row_25	EPHB2	7.57001	7.73117	7.91352	7.91961	7.70529	7.89095	7.75974	7.68709	7.89095	8.04578	7.86489	8.04945	7.9585	8.22989	7.92387	7.89095	7.84037	7.72027
row_26	SRGAP2	9.84793	9.3721	9.52735	9.70974	9.35389	9.36167	8.44163	9.31265	9.87874	9.65293	9.5984	9.19197	9.48946	9.39732	9.60961	9.62249	9.8787	9.32553
row_27	EMB	6.82481	6.69457	6.45062	6.55513	6.66385	6.77318	6.54448	6.32641	6.64869	6.68506	6.65732	6.41655	6.73333	6.94518	6.75456	6.5279	7.38232	6.62767
row_28	MEF2A	9.5576	9.6516	9.59407	9.81859	9.57155	9.9581	8.84969	9.70898	9.68134	9.35866	9.73768	9.97574	9.71824	9.89958	9.77153	9.51824	9.89231	9.92864
row_29	HEXA	9.32205	9.25348	9.24546	9.4309	9.11234	9.07075	8.09021	9.16227	9.43573	9.3967	9.3198	9.12429	8.94569	9.66122	9.37453	9.09762	9.13625	8.8769
row_30	NUMBL	9.77812	9.54365	9.51267	9.67784	9.53195	9.66152	9.36487	9.60351	9.87508	9.60766	9.73255	9.85743	9.82144	9.46565	9.71096	9.6505	9.69328	9.82767
row_31	EDNRB	9.97633	9.14222	9.49179	10.0213	10.1498	9.08198	8.16301	10.5503	10.0065	9.05234	9.36925	10.0945	9.70298	9.96556	9.42199	9.90473	9.76796	9.55124
row_32	DTNBP1	7.90192	7.98504	7.7166	7.71353	8.05751	7.9287	7.4056	7.83941	7.98131	7.7156	7.7811	7.88266	7.87782	7.72682	7.87782	7.84017	8.10436	8.18195
row_33	ARC	8.49847	8.85054	8.64545	8.55882	8.75613	8.72039	9.0917	8.51316	8.67476	8.86246	8.56637	8.65095	8.79789	8.96094	8.50204	8.78407	9.38863	8.63121
row_34	ATF1	8.66252	8.49087	8.41181	8.72968	8.50095	8.25637	7.94541	8.2425	8.25317	8.49144	8.35747	8.46678	8.26786	8.50561	8.25637	8.76111	8.80654	8.62476
row_35	MDM2	9.4825	9.46897	9.47766	9.53883	9.62122	9.3768	8.49197	9.8996	9.3798	9.43298	9.53653	9.38923	9.27674	10.0194	9.48785	9.42729	9.28069	9.61825
row_36	MFSD2A	8.98908	8.80133	8.86679	8.80908	8.59011	8.30327	8.52188	9.11963	9.061	8.98661	9.00089	8.71846	8.62505	8.99406	8.8113	8.82771	8.60301	8.31308
row_37	ALCAM	10.5014	10.6759	10.8363	9.83761	10.9466	10.0028	9.68307	10.7314	10.4304	10.5209	10.5506	10.1323	10.3668	10.8499	10.5199	10.4042	10.5588	10.1503
row_38	AHI1	9.4418	9.78537	9.56766	9.5162	10.2792	9.80672	9.04423	10.1713	9.70487	9.81981	9.68643	9.90014	9.17244	9.48324	9.90921	10.0376	9.85917	9.76427
row_39	TRAK1	10.1611	9.95249	9.90666	10.2762	9.92815	9.95618	9.05375	9.99238	10.1677	9.76401	9.92009	9.95381	10.028	9.6106	10.0729	9.88191	9.91429	9.96123
row_40	NRP2	8.80284	8.13063	8.22376	9.0222	8.86699	7.95521	7.70003	8.62655	8.3913	8.51317	8.83281	8.21337	7.89397	8.45712	7.90579	8.89245	8.522	8.66705
row_41	NYAP1	8.05516	8.27038	8.13011	8.0823	8.1779	8.1566	8.39	8.06349	8.12484	8.11158	8.16876	8.29798	8.211	7.97556	8.18647	8.1235	8.1183	8.38268
row_42	ATF5	7.54563	7.45754	7.58129	7.60243	7.54777	7.63938	8.00962	7.30307	7.77031	7.3778	7.68647	7.44094	7.56207	7.62778	7.68467	7.59672	7.54305	7.48597
row_43	RPS6KA5	8.02432	8.28185	8.49851	8.44925	8.45404	8.2846	6.92892	8.31506	7.89004	7.99348	7.85635	8.2017	8.14087	8.18401	8.13409	8.23406	8.15231	8.42489
row_44	TSKU	8.72916	8.41447	8.42324	8.33044	7.90091	8.33256	8.61486	8.30018	8.39444	8.09518	8.5321	8.28396	8.327	8.61053	8.37873	8.36978	7.97116	8.44587
row_45	SEMA4D	9.33921	9.95629	10.6867	9.37179	9.54919	9.32477	8.49022	9.54483	9.44948	9.85919	9.46214	9.12689	9.47212	10.2455	9.44227	9.42315	9.31592	9.06795
row_46	BCL2	8.52155	8.51136	8.59984	8.79751	8.46177	8.2223	8.10877	8.48337	8.39409	8.42243	8.49488	8.46177	8.25264	8.41848	8.29948	8.5738	8.27543	8.60273
row_47	PRKCQ	7.27958	8.02313	8.32729	7.27052	7.72408	7.20484	7.57838	7.54265	7.29109	7.79491	7.39054	7.21139	7.78342	8.23559	7.61031	7.54265	7.5226	7.29365
row_48	SGK1	9.38066	10.0586	10.4924	9.4899	9.80979	8.99044	8.9246	9.48689	9.50768	9.86685	9.39961	8.77919	8.95877	10.2918	9.97312	9.55571	9.6499	9.13848
row_49	CASP3	7.22313	7.11652	7.15067	7.57341	7.44513	7.21076	7.1349	7.55583	7.02895	7.20869	7.39534	7.45582	7.26195	7.3651	7.21457	7.19011	7.11096	7.26057
row_50	SEMA4B	8.45021	8.48811	8.40327	8.74158	8.59913	8.31324	8.02738	8.07248	8.6486	8.11844	8.3282	8.09953	7.87882	8.37556	8.41979	8.48131	8.55951	8.28816
row_51	MAP4K4	10.3175	10.9513	11.2657	10.4404	10.4859	10.1604	10.2167	10.5376	10.0356	10.5614	10.149	9.7611	10.4311	11.5966	10.5342	10.3341	10.5627	10.187
row_52	SLC30A1	8.2439	8.33963	8.32095	8.79737	8.07679	8.24233	8.24749	8.23684	8.15542	8.20566	8.02094	8.16732	8.09386	8.56681	8.19118	8.32958	8.20383	7.93917
row_53	PRDM1	7.66339	6.92603	7.03269	7.49362	7.27779	6.95927	7.68721	6.88095	7.14415	7.07949	7.09995	6.80683	7.03404	7.38143	7.01712	7.02479	7.63682	6.97323
row_54	ADM	8.41351	8.7748	8.67704	8.54131	9.17408	8.74987	9.33817	8.22098	8.54318	8.59374	8.30985	8.14187	8.08738	9.54817	8.6062	8.39382	8.65743	8.95268
row_55	TRPV4	6.76868	6.91962	6.71424	6.97978	6.68207	6.76352	7.70191	6.69506	6.71791	6.73758	6.71864	6.70479	6.7087	6.77364	6.84828	6.74216	6.72662	6.77903
row_56	SPP1	12.6345	12.2833	12.698	11.9557	12.6109	12.2235	12.0352	10.8117	12.5739	12.162	11.1583	9.554	10.6294	13.7527	11.7928	12.2065	12.764	12.1861
row_57	RUNX1	8.96361	8.38726	8.17191	9.10699	9.00877	8.28329	8.76955	8.59148	8.52485	8.10657	8.07218	7.8741	8.07764	8.9041	8.64919	8.6019	9.09411	8.5062
row_58	IQGAP1	9.98006	10.0664	10.443	10.0129	9.98014	9.39404	9.60749	9.69683	9.50396	9.87362	9.72785	9.19352	9.12687	10.3839	9.67147	9.48257	10.1839	9.2716
row_59	GLI2	7.5981	7.46297	7.56165	7.90128	7.6802	7.66547	7.69507	7.45399	7.65027	7.14954	7.39397	7.2559	7.35558	7.23469	7.14583	7.71239	7.44902	7.70918

## Sheet: Autophagy_Proteolysis
UNQID	NAME	AD_HI_1	AD_HI_2	AD_HI_3	AD_HI_4	AD_HI_5	AD_HI_6	AD_HI_8	AD_HI_7	non_AD_HI_1	non_AD_HI_2	non_AD_HI_3	non_AD_HI_4	non_AD_HI_5	non_AD_HI_6	non_AD_HI_7	non_AD_HI_8	non_AD_HI_9	non_AD_HI_10
row_0	RNF150	9.65474	9.43883	9.26095	8.5819	9.4124	9.77101	7.87874	9.31443	9.85555	9.91475	10.1808	9.72106	9.851	9.06338	9.8515	9.75753	9.8041	9.68767
row_1	FBXO9	8.52024	8.91914	8.82562	8.45794	8.8901	8.95547	7.59415	9.10106	8.80925	9.07045	9.07436	9.34402	9.42649	9.00265	9.22452	9.10133	8.77958	9.26214
row_2	PSMD1	10.5275	10.2468	10.0987	10.1659	10.3584	10.5265	8.66541	10.7728	10.5441	10.9687	10.8496	10.6603	10.638	10.5407	10.5691	10.6689	10.481	10.5774
row_3	AMN1	9.0082	9.15852	8.92126	8.54017	9.12848	9.32949	8.0902	9.30658	9.06721	9.37206	9.41035	9.48092	9.42224	8.7945	9.33626	9.33265	9.2142	9.50099
row_4	AFG3L2	8.49753	8.56452	8.38627	8.20603	8.60406	8.60421	7.40324	8.8527	8.5792	8.80054	8.76684	8.75136	8.97755	8.5254	8.69966	8.6146	8.53129	8.71592
row_5	RNF128	7.53694	7.54738	7.3569	6.70546	7.97062	7.88343	7.67908	7.987	7.47789	8.01128	7.75265	8.04743	7.96925	7.94253	7.79527	7.68009	7.83384	7.78127
row_6	VPS28	9.47421	9.7412	9.50103	9.65817	9.44483	9.51255	8.75421	9.20836	10.0143	9.81199	9.51643	9.65271	9.7305	9.62652	9.68733	9.70148	9.68002	9.7386
row_7	IKBKG	7.29836	7.43204	7.23545	7.45911	7.15106	7.28409	7.58991	7.04293	7.59058	7.64885	7.37535	7.40924	7.58203	7.55253	7.54866	7.69247	7.55161	7.41909
row_8	FBXO31	8.73507	8.52074	8.43	8.66577	8.63853	8.86378	8.78952	8.47239	8.93566	8.89403	8.81289	8.93818	9.03257	8.71576	8.87163	8.93684	8.83726	9.04749
row_9	FAF1	9.55489	9.543	9.76393	9.32265	9.50045	9.47547	8.37254	9.2744	9.61648	9.85756	9.81057	9.57755	9.56221	9.62657	9.70505	9.54262	9.48293	9.52803
row_10	FHIT	8.55019	8.47335	8.48304	8.49387	8.34185	8.00249	7.70285	8.08681	8.61437	8.62892	8.62965	8.13234	8.42363	8.82198	8.4663	8.57761	8.44043	8.22877
row_11	MAN1A2	9.97244	10.1125	9.80995	9.55439	9.9908	10.2528	9.03995	10.3221	10.0289	10.0512	10.1223	10.2458	10.2582	10.2315	10.1607	10.1713	9.95875	10.2876
row_12	UBAP1	9.3853	9.26262	9.25859	9.57477	9.6319	9.15086	8.32892	9.34484	9.3802	9.51493	9.34876	9.49449	9.49817	9.43828	9.35656	9.57309	9.51701	9.60894
row_13	HERC3	9.97449	9.83509	9.7952	9.54358	10.1514	9.89488	8.14179	10.3733	9.73554	10.0787	10.1109	10.0291	9.78328	9.80983	9.97961	9.89719	9.91072	9.986
row_14	ARIH2	9.31946	9.07558	9.24581	8.89345	9.16692	8.92531	7.87906	9.20436	9.23448	9.52826	9.21374	9.02643	9.10348	9.25179	9.31527	8.93482	8.99955	8.85526
row_15	KEAP1	8.87597	8.89745	8.97041	8.69897	8.76812	8.56449	8.20026	8.98496	8.87874	8.9181	8.81542	8.8811	8.99201	9.02252	8.99131	8.78249	8.87874	8.81422
row_16	SQSTM1	10.1082	9.75655	9.75407	10.3466	9.60944	9.54953	8.93052	9.44386	9.9154	10.1096	10.1542	9.74947	9.64447	10.1768	9.62154	9.68115	9.76629	9.48104
row_17	USP38	8.4457	8.65766	8.83356	8.72422	8.88081	8.42143	7.91875	8.62613	8.41079	8.55883	8.63136	8.57195	8.54163	8.93215	8.63706	8.85187	8.63839	8.83222
row_18	UBC	13.6687	13.5737	13.5273	13.68	13.6084	13.4211	13.0568	13.4062	13.6597	13.5945	13.5873	13.5147	13.5898	13.6224	13.4845	13.6861	13.6466	13.5261
row_19	MDM2	9.4825	9.46897	9.47766	9.53883	9.62122	9.3768	8.49197	9.8996	9.3798	9.43298	9.53653	9.38923	9.27674	10.0194	9.48785	9.42729	9.28069	9.61825
row_20	RNF217	7.98798	7.71676	7.72906	7.80652	8.07322	7.81159	6.69052	8.12262	7.51798	7.41624	7.83216	7.69168	7.52776	7.92915	7.73204	8.25873	8.11426	7.91354
row_21	VPS37C	8.29422	8.22485	8.20923	8.29931	8.29422	8.20747	8.65712	8.31025	8.34036	8.27793	8.30897	8.17072	8.42929	8.39622	8.27382	8.35165	8.26525	8.53478
row_22	GCLC	9.16403	9.06905	9.42328	9.16915	9.31914	8.7209	8.00379	9.51953	8.7382	9.25182	9.31497	8.82354	8.93928	9.45123	9.18191	9.07857	9.02472	8.78972
row_23	VPS37B	8.23962	8.16554	8.2572	8.39645	8.11454	8.27028	8.21281	8.28891	8.25724	8.1161	8.11956	8.34313	8.23962	8.27555	8.04484	8.24236	8.1213	8.30091
row_24	ZNRF2	8.92066	8.98272	8.94634	9.23813	9.15694	9.11579	8.83428	9.38354	8.92403	8.91775	8.77298	9.10832	9.1588	9.29825	9.11451	9.00449	9.00715	8.9958
row_25	FBXL17	8.79783	8.83232	8.8461	8.70771	8.9032	9.00131	9.50976	8.90114	8.86506	8.83886	8.96346	8.99388	8.90874	8.68804	8.96804	8.88486	8.85164	8.936
row_26	RNF13	9.2968	9.50129	9.96014	9.39602	9.56467	9.21889	8.58205	9.51849	9.10859	9.23634	9.25179	9.08887	9.17396	9.95266	9.28296	9.56638	9.41514	9.09632
row_27	CTSS	8.18591	7.34494	7.40355	7.62081	7.39423	6.91445	7.14504	7.7803	7.51351	6.72219	6.9301	6.62017	6.73913	8.38355	7.51089	7.12954	8.34495	7.17603

## Sheet: GOBP_Cytokine_signaling
UNQID	NAME	AD_HI_1	AD_HI_2	AD_HI_3	AD_HI_4	AD_HI_5	AD_HI_6	AD_HI_8	AD_HI_7	non_AD_HI_1	non_AD_HI_2	non_AD_HI_3	non_AD_HI_4	non_AD_HI_5	non_AD_HI_6	non_AD_HI_7	non_AD_HI_8	non_AD_HI_9	non_AD_HI_10
row_0	HAX1	8.82242	8.58535	8.64556	8.92301	8.93671	8.66098	8.00398	8.71074	9.06488	9.00822	8.82561	8.79027	9.07349	8.79671	9.06703	9.22608	8.96315	8.96781
row_1	LRP8	9.76645	9.70912	9.25262	9.36982	9.51078	9.38229	8.92367	9.62471	9.97218	9.80936	9.98817	9.75228	9.84236	9.62171	9.94511	9.85409	9.47254	9.52618
row_2	EXT1	8.63622	8.70722	8.52401	8.30287	8.53489	8.7005	8.12074	8.49417	8.49775	8.81366	8.89839	9.17151	8.80831	8.58653	8.88619	8.68801	8.64513	8.72471
row_3	PTPRJ	9.85142	9.9225	9.83441	9.71613	9.88562	9.74713	9.03525	9.88011	10.0607	9.98558	10.0306	9.93584	10.0881	10.2187	9.90654	9.9585	9.96153	9.90984
row_4	PIK3R1	11.2904	11.4399	11.4057	11.3204	11.209	11.6953	10.6533	11.5194	11.4475	11.2391	11.5292	11.8227	11.6226	11.5332	11.4893	11.464	11.4644	11.6426
row_5	RAF1	9.38282	9.27142	9.2558	9.29318	9.34127	9.09688	8.16078	9.28786	9.28543	9.33435	9.40562	9.29318	9.07511	9.34982	9.27018	9.29848	9.32315	9.29318
row_6	PPARG	7.84529	8.17665	7.7365	7.51618	7.94002	7.86364	7.86484	7.62867	7.80748	7.97649	7.66952	7.84591	7.90221	7.8212	7.81096	8.5174	7.85864	8.21413
row_7	NUMBL	9.77812	9.54365	9.51267	9.67784	9.53195	9.66152	9.36487	9.60351	9.87508	9.60766	9.73255	9.85743	9.82144	9.46565	9.71096	9.6505	9.69328	9.82767
row_8	SAMHD1	9.47547	8.98605	9.26377	9.41424	8.96677	8.6862	8.61324	9.1591	9.48176	9.12468	8.87012	8.60877	8.48583	9.86643	9.24161	9.49907	9.3326	9.00513
row_9	GAS6	9.04281	8.59036	8.79022	8.69612	8.7743	8.71791	8.53769	8.83795	9.09916	8.6567	8.69592	8.59177	8.68487	8.74268	8.81341	8.63972	8.86062	8.84725
row_10	NSMAF	9.35418	9.09128	8.8855	9.17645	9.43302	8.95131	8.74988	9.4348	9.16194	9.23474	9.03707	9.21718	8.86244	9.16026	9.22167	9.14583	9.17414	9.1521
row_11	PTPN1	9.34365	9.42531	9.30463	9.49633	9.39068	9.36496	9.36945	9.41039	9.45374	9.37924	9.33939	9.389	9.36406	9.31977	9.26606	9.27022	9.64267	9.3771
row_12	RPS6KA5	8.02432	8.28185	8.49851	8.44925	8.45404	8.2846	6.92892	8.31506	7.89004	7.99348	7.85635	8.2017	8.14087	8.18401	8.13409	8.23406	8.15231	8.42489
row_13	TANK	8.01763	7.86252	7.89563	8.08592	8.08828	7.72015	7.63327	7.99538	7.73085	7.85495	7.73051	7.59441	7.73098	8.07421	7.79501	8.06642	7.84201	7.75406
row_14	TNFRSF1B	8.92223	8.1311	8.31934	8.47998	8.60942	8.33783	8.90391	8.05975	8.69942	8.10798	8.07609	7.81626	7.821	8.44561	8.29589	8.15596	10.0267	7.87897
row_15	CSF2RA	7.89326	7.85182	7.90957	8.19748	7.44249	7.08224	7.19914	7.87928	7.51126	7.46348	7.38191	6.74867	7.11621	8.03836	7.97734	7.5408	8.61772	6.69084
row_16	RBM47	8.1411	7.35378	7.44834	7.96359	7.79936	7.52294	7.79198	7.70663	7.75547	7.40069	7.25955	6.96999	7.07599	7.92665	7.57375	7.74277	8.10834	7.35907
row_17	CX3CR1	9.07993	8.77337	9.3566	9.57701	7.7551	7.85443	7.09592	9.4946	9.17358	8.30942	9.43374	7.35845	8.02254	8.93595	9.20318	9.36697	7.63098	6.4274
row_18	TXK	5.92382	6.15489	6.15657	6.0937	6.27801	6.42162	6.72858	6.08821	6.07563	5.93768	6.0382	6.41357	6.11381	5.96617	5.96038	5.86303	6.1153	6.10879
row_19	CCL24	6.15263	5.99693	6.2179	6.34342	6.38724	6.31899	6.65859	6.0749	6.04597	5.86428	6.19663	6.26523	6.25562	6.00258	6.17377	6.02156	6.06219	5.96302
row_20	IRF5	7.19806	7.26865	7.33829	7.68507	7.17576	7.21443	7.42947	7.30555	7.21504	6.96783	7.08204	6.84554	7.03632	7.403	7.14943	7.31304	7.13356	6.9756
row_21	CMKLR1	8.24237	7.51781	7.49261	8.15256	7.59913	7.10978	7.13247	7.52831	7.83569	6.98379	7.43411	6.69336	6.89647	7.70432	7.53521	7.52831	8.37524	6.47107
row_22	CSF1	9.15953	9.04733	9.44762	9.63873	8.90835	8.39333	8.47351	8.53838	8.97219	8.66968	8.76091	8.18617	8.24784	8.94224	8.57798	8.72678	8.6352	8.62198
row_23	CCR3	4.32345	4.24266	4.64697	4.53838	4.28919	4.48969	5.07281	4.42498	4.36302	4.14046	4.46624	4.45142	4.7848	4.19313	4.23488	4.32735	4.37901	4.01232
row_24	TNFRSF1A	9.55746	8.9668	8.93805	9.8988	9.64229	8.90083	8.79067	8.8456	9.18326	8.48888	8.58133	8.19895	8.25096	9.41397	8.67048	9.17492	9.17636	9.3067
row_25	ADIPOQ	6.31621	6.28437	6.50493	6.54339	6.71855	6.35353	7.62525	6.70827	6.33277	6.19988	6.53298	6.67878	6.40514	6.29417	6.36586	6.36203	6.12944	6.44888
row_26	MMP12	4.59624	4.74347	4.39201	4.70735	4.55097	4.87636	5.18139	4.5258	4.42372	4.45058	4.76488	4.50994	4.5258	4.5258	4.23108	4.14787	4.84714	4.27521
row_27	PTPRC	8.22243	7.3089	7.61788	8.11277	8.37156	6.9055	6.97548	7.97403	7.66991	6.99335	6.93782	5.86304	6.41209	8.06571	7.70212	7.50269	9.05119	6.64412
row_28	VRK2	7.82487	8.37469	9.29101	7.98116	8.19263	7.58338	7.85672	8.00772	7.46806	7.8622	7.55084	6.94567	7.63386	8.64486	8.01039	7.53994	7.98131	7.39762
row_29	TNFRSF17	4.60939	4.73296	4.95922	5.24184	4.54	4.92549	5.27145	4.81398	4.56371	4.64497	4.55245	4.59686	4.55854	4.7848	4.64497	4.35935	5.0027	4.35684
row_30	IFNG	4.78255	4.96871	5.13974	5.21419	5.29065	4.82055	5.42635	5.09038	4.73973	4.2535	4.98377	4.66605	5.26914	4.77533	4.46742	4.63876	5.48628	4.57243
